# Supplementary material for: Efficacy and Safety of Visible and Near-Infrared Photobiomodulation Therapy on Astenospermic Human Sperm: Wavelength-Dependent Regulation of Nitric Oxide Levels and Mitochondrial Energetics
Source: Biology (Basel). 2025 May 1;14(5):491. doi: 10.3390/biology14050491 (PMC12109510; doi:10.3390/biology14050491)
Supplement: Supplementary file 1 [file biology-14-00491-s001.zip]

Archive with 1 entries (1 files):
- biology-3586324-supplementary.pdf
